# Supplementary material for: Multi-Institutional Retrospective Analysis of Carbon-Ion Radiotherapy for Patients with Locally Advanced Adenocarcinoma of the Uterine Cervix
Source: Cancers (Basel). 2021 May 31;13(11):2713. doi: 10.3390/cancers13112713 (PMC8198465; doi:10.3390/cancers13112713)
Supplement: Supplementary file 1 [file cancers-13-02713-s001.zip]

Archive with 1 entries (1 files):
- cancers-1250417-supplementary.pdf
